# Supplementary material for: Artificial switches induce the bespoke production of functional compounds in marine microalgae Chlorella by neutralizing CO2
Source: Biotechnol Biofuels Bioprod. 2023 Sep 27;16:143. doi: 10.1186/s13068-023-02381-5 (PMC10537470; doi:10.1186/s13068-023-02381-5)
Supplement: Supplementary file 2 — Additional file 2. Table S1. Overview of transcriptomic sequencing data sets. Table S2. Overview of Trinity assembly. Table S3. Transcriptomic comparison of transcriptionally altered key genes between WT and hct53 under the high light and nitrogen-depleted conditions with 5% CO2. Table S4. Mutated genes in hct53. [file 13068_2023_2381_MOESM2_ESM.xlsx]

## Sheet: Table S1
Table S1. Overview of transcriptomic sequencing datasets.
	Sample	Raw_Reads	Raw_Bases	Valid_Reads	Valid_Bases	Valid %	Q20 %	Q30 %	GC %
	hct53_1	46212260	6.93G	43202180	6.04G	93.49	98.27	94.55	57.13
	hct53_2	46677026	7.00G	40414602	5.64G	86.58	98.16	94.33	57.41
	hct53_3	42417292	6.36G	38884534	5.43G	91.67	98.21	94.46	57.26
	WT_1	47308378	7.10G	44206750	6.18G	93.44	98.16	94.24	57.36
	WT_2	47175482	7.08G	44221696	6.18G	93.74	98.26	94.51	57.06
	WT_3	44369662	6.66G	41471766	5.80G	93.47	98.24	94.42	56.71
	Note: Raw Reads, the number of reads of the offline data; Raw Bases, the amount of data to get off the computer; Valid Reads, the number of reads of valid data; Valid Bases, the amount of valid data; Valid %, the proportion of valid reads. Q20 %, the proportion of bases with quality value ≥ 20 (sequencing error rate less than 0.01). Q30 %, the proportion of bases with quality value ≥ 30 (sequenci…

## Sheet: Table S2
Table S2. Overview of Trinity assembly.
	Index	All	GC%	Min length	Median length	Max length	Total assembled Bases	N50
	Transcript	50872	55.16	201	1063	20027	71082933	2140
	Gene	25646	56.62	201	619	20027	27174027	1834
	Note: Index, the level of the gene or the level of the transcript. The same gene can produce multiple transcripts through different splicing of introns, which is called alternative splicing. All, the total number of assemblies. GC%, the proportion of GC content; min length, the shortest length of a transcript or gene; median length, median length of transcripts or genes; max length, the longest t…

## Sheet: Table S3
	Table S3. Transcriptomic comparison of transcriptionally altered key genes between WT and hct53 under the high light and nitrogen-depleted conditions with 5% CO2.
	Gene_ID	Pathway Entry	Pathway Definition	KO Entry	EC	log2FC (M53/WT)	p-value	Regulation	Name	Annotation
	TRINITY_DN7489_c0_g6	map00910	Nitrogen metabolism	K01674	EC:4.2.1.1	3.84695	2.77379e-05	up	CAH1	Carbonic anhydrase CAH230 [Chlorella sp. ArM0029B]
	TRINITY_DN7354_c0_g8	map00196	Photosynthesis - antenna proteins	K08911	-	1.28604	0.019321	up	LHCA5	Light-harvesting complex I protein [Coccomyxa subellipsoidea C-169]
	TRINITY_DN8064_c0_g5	map00196	Photosynthesis - antenna proteins	K08916	-	1.37023	0.019321	up	LHCB5	Minor chlorophyll a-b binding protein of photosystem II [Chlamydomonas reinhardtii]
	TRINITY_DN8461_c1_g7	map00196	Photosynthesis - antenna proteins	K08915	-	1.14482	0.019321	up	Lhcb4	TPA_inf: chloroplast light-harvesting protein CP29 precursor Lhcb4 [Acetabularia acetabulum]
	TRINITY_DN7226_c0_g6	map00010	Glycolysis / Gluconeogenesis	K01623	EC:4.1.2.13	1.04263	3.02069e-06	up	FBA8	Fructose-1,6-bisphosphate aldolase [Chlorella sorokiniana]
	TRINITY_DN7369_c1_g3	map00710	Carbon fixation in photosynthetic organisms	K03841	EC:3.1.3.11	1.23351	3.98722e-07	up	FBP	Fructose-1,6-bisphosphatase I[Chlorella sorokiniana]
	TRINITY_DN7662_c0_g3	map00010	Glycolysis / Gluconeogenesis	K00850	EC:2.7.1.11	-2.21806	3.02069e-06	down	PFK5	Phosphofructokinase family [Chlorella sorokiniana]
	TRINITY_DN7099_c0_g3	map00010	Glycolysis / Gluconeogenesis	K01810	EC:5.3.1.9	1.57747	3.02069e-06	up	GPI	Glucose-6-phosphate isomerase-like [Quercus suber]
	TRINITY_DN8308_c1_g13	map00010	Glycolysis / Gluconeogenesis	K01810	EC:5.3.1.9	-1.75348	3.02069e-06	down	PGIC	Cytosolic phosphoglucose isomerase isoform A [Chlorella sorokiniana]
	TRINITY_DN7228_c1_g2	map00010	Glycolysis / Gluconeogenesis	K01835	EC:5.4.2.2	-2.3414	3.02069e-06	down	PGM	Phosphoglucomutase [Chlorella sorokiniana]
	TRINITY_DN7126_c0_g5	map00500	Starch and sucrose metabolism	K00975	EC:2.7.7.27	-1.26709	0.000243498	down	AGPS1	Glucose-1-phosphate adenylyltransferase large subunit chloroplastic amyloplastic [Micractinium conductrix]
	TRINITY_DN7375_c1_g11	map00500	Starch and sucrose metabolism	K00703	EC:2.4.1.21	-1.80326	0.000243498	down	SS3	Soluble starch synthase chloroplastic amyloplastic isoform A [Chlorella sorokiniana]
	TRINITY_DN7171_c0_g1	map00500	Starch and sucrose metabolism	K13679	EC:2.4.1.242	-1.09588	0.000243498	down	WAXY	Granule-bound starch synthase [Parachlorella kessleri]
	TRINITY_DN7936_c0_g3	map00500	Starch and sucrose metabolism	K00688	EC:2.4.1.1	-2.62844	0.000243498	down	PHS2	Alpha-glucan phosphorylase cytosolic [Chlorella sorokiniana]
	TRINITY_DN7275_c1_g5	map00500	Starch and sucrose metabolism	K01179	EC:3.2.1.4	1.51191	0.000243498	up	celCCG	Endoglucanase A [Chlorella sorokiniana]
	TRINITY_DN6960_c2_g3	map00520	Amino sugar and nucleotide sugar metabolism	K01209	EC:3.2.1.55	1.08431	0.0174531	up	ASD1	Alpha-L-arabinofuranosidase 1 isoform B [Chlorella sorokiniana]
	TRINITY_DN8246_c0_g5	map00052	Galactose metabolism	K06617	EC:2.4.1.82	1.14476	0.0452688	up	RFS2	Putative galactinol-sucrose galactosyltransferase 2 [Micractinium conductrix]
	TRINITY_DN6240_c0_g2	map00010	Glycolysis / Gluconeogenesis	K01834	EC:5.4.2.11	1.3873	3.02069e-06	up	PGAM1	2,3-bisphosphoglycerate-dependent phosphoglycerate mutase [Zea mays]
	TRINITY_DN8400_c0_g5	map00010	Glycolysis / Gluconeogenesis	K15633	EC:5.4.2.12	-1.28676	3.02069e-06	down	PGM1	2,3-bisphosphoglycerate-independent phosphoglycerate mutase [Chlorella sorokiniana]
	TRINITY_DN8167_c0_g1	map00010	Glycolysis / Gluconeogenesis	K00873	EC:2.7.1.40	-1.74845	3.02069e-06	down	PK	Pyruvate kinase isoform A [Chlorella sorokiniana]
	TRINITY_DN7624_c2_g2	map00010	Glycolysis / Gluconeogenesis	K00162	EC:1.2.4.1	-1.17137	3.02069e-06	down	PDHB	Pyruvate dehydrogenase E1 component [Chlorella variabilis]
	TRINITY_DN7425_c0_g3	map00010	Glycolysis / Gluconeogenesis	K00627	EC:2.3.1.12	-1.8622	3.02069e-06	down	DLAT	Pyruvate dehydrogenase E2 component[Chlorella sorokiniana]
	TRINITY_DN7501_c0_g2	map00620	Pyruvate metabolism	K01610	EC:4.1.1.49	1.36471	1.71566e-05	up	PCKA	Phosphoenolpyruvate carboxykinase [Chlorella sorokiniana]
	TRINITY_DN7348_c0_g1	map00020	Citrate cycle (TCA cycle)	K01648	EC:2.3.3.8	1.75406	0.0814654	up	ACLA-2	ATP-citrate lyase A-2 [Chlorella sorokiniana]
	TRINITY_DN8501_c0_g13	map00020	Citrate cycle (TCA cycle)	K01647	EC:2.3.3.1	1.51994	0.0814654	up	CS	Citrate synthase [Chlorella sorokiniana]
	TRINITY_DN7014_c0_g7	map00020	Citrate cycle (TCA cycle)	K00026	EC:1.1.1.37	1.01124	0.0814654	up	MDH2	Malate dehydrogenase [Chlorella variabilis]
	TRINITY_DN7358_c0_g8	map00630	Glyoxylate and dicarboxylate metabolism	K01638	EC:2.3.3.9	2.051	0.000123253	up	MLS	Malate synthase [Chlorella sorokiniana]
	TRINITY_DN7882_c1_g1	map00630	Glyoxylate and dicarboxylate metabolism	K01637	EC:4.1.3.1	2.63024	0.000123253	up	aceA	Isocitrate lyase [Chlorella sorokiniana]
	TRINITY_DN7312_c1_g3	map00020	Citrate cycle (TCA cycle)	K01681	EC:4.2.1.3	-1.09406	0.0814654	down	ACO2	Aconitate hydratase [Chlorella sorokiniana]
	TRINITY_DN7384_c0_g4	map00380	Tryptophan metabolism	K00626	EC:2.3.1.9	1.79352	0.000532723	up	AAT1	Acetyl-cytosolic 2 [Micractinium conductrix]
	TRINITY_DN7970_c0_g3	map00640	Propanoate metabolism	K00140	EC:1.2.1.18 1.2.1.27	1.35319	8.39581e-05	up	ALDH6B2	Methylmalonate-semialdehyde dehydrogenase [acylating] mitochondrial [Micractinium conductrix]
	TRINITY_DN6477_c0_g3	map00280	Valine, leucine and isoleucine degradation	K00128	EC:1.2.1.3	1.8817	2.02809e-07	up	ALDH2B4	Aldehyde dehydrogenase [Chlorella sorokiniana]
	TRINITY_DN7760_c0_g1	map04146	Peroxisome	K00232	EC:1.3.3.6	2.34015	2.13962e-06	up	ACX1	Acyl-CoA oxidase[Chlorella variabilis]
	TRINITY_DN8048_c0_g1	map04146	Peroxisome	K07513	EC:2.3.1.16	2.68906	2.13962e-06	up	PED1	3-ketoacyl- thiolase peroxisomal [Chlorella sorokiniana]
	TRINITY_DN7542_c0_g1	map04146	Peroxisome	K13237	EC:1.3.1.34	2.15373	2.13962e-06	up	DECR2	2,4-dienoyl-CoA reductase [Micractinium conductrix]
	TRINITY_DN7688_c0_g3	map04146	Peroxisome	K01897	EC:6.2.1.3	2.30228	2.13962e-06	up	LACS7	Long chain acyl- synthetase peroxisomal [Chlorella sorokiniana]
	TRINITY_DN8109_c0_g3	map04146	Peroxisome	K05677	EC:7.6.2.4	2.89483	2.13962e-06	up	ABCD2	ABC transporter D family [Chlorella sorokiniana]
	TRINITY_DN7384_c0_g2	map04146	Peroxisome	K03781	EC:1.11.1.6	2.4136	2.13962e-06	up	CAT1	Catalase isozyme 1 [Chlorella sorokiniana]

## Sheet: Table S4
Table S4. The mutated genes in hct53.
	Ref GeneId	NR annotation	KEGG annotation	Frameshift	Missense	Stop gained	Stop lost	Splice region	Splice acceptor	Splice donor	Upstream	Introns	3'-UTRs	Downstream	Synonymous
	TCA cycle and sources of carbon precursors
	CP1g18	Low-CO2 inducible protein	#N/A	0	0	0	0	1	0	0	0	1	0	0	0
	CP6g5513	Zinc-type alcohol dehydrogenase-like protein	K00001 alcohol dehydrogenase [EC:1.1.1.1] | (RefSeq) alcohol dehydrogenase-like 4 isoform X1 (A)	0	0	0	0	0	0	0	1	0	0	0	0
	CP3g2759	Alcohol dehydrogenase class-3	K00121 S-(hydroxymethyl)glutathione dehydrogenase / alcohol dehydrogenase [EC:1.1.1.284 1.1.1.1] | (RefSeq) Alcohol dehydrogenase class-3 (A)	0	1	0	0	0	0	0	0	0	0	0	0
	CP5g5038	Succinyl-CoA:3-ketoacid coenzyme A transferase	K01027 3-oxoacid CoA-transferase, mitochondrial [EC:2.8.3.5] |mediates the rate-determining step of ketolysis, the esterification of acetoacetate to CoA to TCA or beta-oxidation for use in energy production.	0	0	0	0	0	0	0	0	0	0	1	0
	CP3g2661	Acetolactate synthase	K01653 acetolactate synthase I/III small subunit [EC:2.2.1.6] | catalyzes the condensation of pyruvate with either a second pyruvate resulting in α-acetolactate or α-ketobutyrate resulting in α-acetohydroxybutyrate leading eventually to the respective production of valine and isoleucine	0	0	0	0	0	0	0	1	0	0	0	0
	CP15g9771	D-lactate dehydrogenase	K03778 D-lactate dehydrogenase [EC:1.1.1.28] | (RefSeq) D-lactate dehydrogenase (A)	0	0	0	0	0	0	0	0	0	0	1	0
	Photosynthsis and terpnoid metabolism
	CP3g3167	Acetyl-CoA C-acetyltransferase	K00626 acetyl-CoA C-acetyltransferase [EC:2.3.1.9] | (RefSeq) hypothetical protein (A)	0	1	0	0	0	0	0	0	0	0	0	0
	CP15g9782	Squalene synthase	K00801 farnesyl-diphosphate farnesyltransferase [EC:2.5.1.21] | (RefSeq) Squalene synthase (A)	0	0	0	0	0	0	0	1	0	0	0	0
	CP10g8503	Porphobilinogen deaminase	K01749 hydroxymethylbilane synthase [EC:2.5.1.61] | (RefSeq) hypothetical protein (A)	0	0	0	0	1	0	0	0	1	0	0	0
	CP8g6404	Chlorophyllide a oxygenase	K13600 chlorophyllide a oxygenase [EC:1.14.13.122] | (RefSeq) hypothetical protein (A)	0	1	0	0	0	0	0	0	0	0	0	0
	CP3g3490	Protoporphyrinogen oxidase chloroplastic	K22721 inositol phosphorylceramide mannosyltransferase catalytic subunit [EC:2.4.1.-] | (RefSeq) hypothetical protein (A)	0	0	0	0	0	0	0	0	0	0	0	1
	CP3g3165	Magnesium-chelatase subunit	#N/A	0	0	0	0	0	0	0	0	0	0	1	0
	CP9g7254	Carotene isomerase	K01681 aconitate hydratase [EC:4.2.1.3] | (RefSeq) uncharacterized protein LOC106439784 (A)	0	0	0	0	0	0	0	0	0	0	1	0
	CP6g5456	zeta-carotene isomerase	K15744 zeta-carotene isomerase [EC:5.2.1.12] | (RefSeq) uncharacterized protein LOC106368192 (A)	0	1	0	0	0	0	0	0	0	0	0	0
	CP12g8969	Chloroplast light-harvesting protein CP29 precursor Lhcb4	K08915 light-harvesting complex II chlorophyll a/b binding protein 4 | (RefSeq) Chlorophyll a-b binding protein CP29 (A)	0	0	0	0	0	0	0	1	0	0	0	0
	CP1g972	Low PSII Accumulation 3 protein	#N/A	0	0	0	0	0	0	0	1	0	0	0	0
	CP16g10093	Pentatricopeptide repeat-containing chloroplastic	K17710 pentatricopeptide repeat domain-containing protein 1 | affects chloroplast development	0	0	0	0	0	0	2	0	2	0	0	0
	Nitrate metabolism
	CP9g7253	Molybdopterin biosynthesis CNX1	#N/A	0	0	0	0	0	0	0	0	0	0	1	0
	CP14g9401	Nitrate reductase	K05291 phosphatidylinositol glycan, class S | (RefSeq) hypothetical protein (A)	0	0	0	0	0	0	0	0	0	0	1	0
	Saccharometabolism
	CP10g8657	Dolichyl-diphosphooligosaccharide---protein glycosyltransferase	K07151 dolichyl-diphosphooligosaccharide---protein glycosyltransferase [EC:2.4.99.18] | (RefSeq) a component of the oligosaccharyltransferase complex which catalyzes the transfer of high-mannose oligosaccharides to asparagine residues on nascent polypeptides in the lumen of the rough endoplasmic reticulum. The protein complex co-purifies with ribosomes. The product of this gene is also implicated…	0	0	0	0	0	0	0	0	0	0	5	0
	CP5g5383	Phosphoserine aminotransferase	K00831 phosphoserine aminotransferase [EC:2.6.1.52] | (RefSeq) Phosphoserine aminotransferase 1 (PSAT1) catalyzes 3-phosphohydroxylpyruvate and glutamate into 3-phosphoserine and α-ketoglutamate. It integrates metabolic pathways critical for cell proliferation, survival, migration and epigenetics, such as glycolysis, de novo serine synthesis, citric acid cycle and one-carbon metabolism.	0	0	0	0	0	0	0	1	0	0	1	0
	CP5g4860	Mannosyl-glycoprotein endo-beta-N-acetylglucosaminidase	K01227 mannosyl-glycoprotein endo-beta-N-acetylglucosaminidase [EC:3.2.1.96] | an enzyme involved in processing of free oligosaccharides in the cytosol	0	0	0	0	0	0	0	0	0	0	1	0
	CP6g5586	Xylulokinase	K00854 xylulokinase [EC:2.7.1.17] | involves in xylose metabolic pathway	0	0	0	0	0	0	0	0	0	0	1	0
	CP6g5587	Xylulokinase	K12863 protein CWC15 | (RefSeq) hypothetical protein (A)	0	0	0	0	0	1	0	0	1	0	0	0
	CP5g4661	Pyruvate dehydrogenase kinase 2/3/4	K00898 pyruvate dehydrogenase kinase 2/3/4 [EC:2.7.11.2] | regulate the catalytic activity of pyruvate decarboxylation oxidation via the mitochondrial pyruvate dehydrogenase complex, and it further links glycolysis with the tricarboxylic acid cycle and ATP generation.	0	0	0	0	0	0	0	0	0	0	1	0
	CP4g4195	Mannose-P-dolichol utilization defect 1-like protein 2	K09660 mannose-P-dolichol utilization defect 1 | (RefSeq) hypothetical protein (A)	0	0	0	0	0	0	0	0	0	0	1	0
	CP3g3064	Raffinose synthase	K06617 raffinose synthase [EC:2.4.1.82] | (RefSeq) hypothetical protein (A)	0	0	0	0	0	0	0	0	0	0	1	0
	CP1g729	Glycosyl transferase family 8	catalyzes the transfer of activated monosaccharide donors	0	0	0	0	0	0	0	1	0	0	0	0
	CP3g3070	2-oxoglutarate dehydrogenase, E2	K00658 2-oxoglutarate dehydrogenase E2 component (dihydrolipoamide succinyltransferase) [EC:2.3.1.61] | (RefSeq) ogd2; 2-oxoglutarate dehydrogenase, E2 component (A)	0	0	0	0	0	0	0	1	0	0	0	0
	Gluconeogenesis and glycolysis
	CP7g6853	1,3-beta-glucan synthase	K00706 1,3-beta-glucan synthase [EC:2.4.1.34] | (RefSeq) hypothetical protein (A)	0	0	0	0	0	0	0	1	0	0	0	0
	CP7g6893	Phosphoenolpyruvate carboxykinase	Phosphoenolpyruvate carboxykinase (PCK) has been almost exclusively recognized as a critical enzyme in gluconeogenesis	0	0	0	0	0	0	0	1	0	0	0	0
	CP3g3128	Glucose-6-phosphate 1-epimerase	K01792 glucose-6-phosphate 1-epimerase [EC:5.1.3.15] | participates in glycolysis/gluconeogenesis	0	0	0	0	0	0	0	2	0	0	0	0
	CP3g3075	Pyruvate kinase	K00873 pyruvate kinase [EC:2.7.1.40] | catalyzes the the last step of glycolysis for the irreversible conversion of ADP and phosphoenolpyruvate to ATP and pyruvic acid	0	0	0	0	1	0	0	0	1	0	0	0
	CP1g878	Phosphofructokinase family isoform B	K00850 6-phosphofructokinase 1 [EC:2.7.1.11] | catalyzes the first glycolysis-committed and irreversible step, fructose-6-phosphate to fructose-1,6-bisphosphate.	0	0	0	0	0	0	0	0	0	0	1	0
	CP1g875	glyoxalase family	K08234 glyoxalase I family protein | (RefSeq) hypothetical protein (A)	0	0	0	0	1	0	0	0	1	0	0	0
	CP1g742	Pyrophosphate-fructose 6-phosphate 1-phosphotransferase	K00895 diphosphate-dependent phosphofructokinase [EC:2.7.1.90] | (RefSeq) hypothetical protein (A)	0	0	0	0	0	0	1	0	1	0	0	0
	CP1g612	Glycerol kinase	K00864 glycerol kinase [EC:2.7.1.30] | a key enzyme in glycerol uptake and metabolism	0	0	0	0	1	0	0	0	1	0	0	0
	CP1g1128	Fructose-1,6-bisphosphate aldolase	K01623 fructose-bisphosphate aldolase, class I [EC:4.1.2.13] | (RefSeq) hypothetical protein (A)	0	0	0	0	0	0	0	0	0	0	1	0
	Lipid metabolism
	CP5g5110	Sn1-specific diacylglycerol lipase beta	K13806 sn1-specific diacylglycerol lipase [EC:3.1.1.-] | (RefSeq) hypothetical protein (A)	0	0	0	0	0	0	1	0	1	0	0	0
	CP5g5111	Sn1-specific diacylglycerol lipase beta	K13806 sn1-specific diacylglycerol lipase [EC:3.1.1.-] | (RefSeq) Sn1-specific diacylglycerol lipase beta (A)	0	0	0	0	0	0	0	0	0	0	1	0
	CP1g1534	Glycerol-3-phosphate acyltransferase 3-like	K13506 glycerol-3-phosphate O-acyltransferase 3/4 [EC:2.3.1.15] | (RefSeq) Glycerol-3-phosphate acyltransferase 3 (A)	0	0	0	0	1	0	0	0	1	0	0	0
	CP5g5046	Choline-phosphate cytidylyltransferase 1	K00968 choline-phosphate cytidylyltransferase [EC:2.7.7.15] | (RefSeq) hypothetical protein (A)	0	0	0	0	0	1	0	0	1	0	0	0
	CP5g5047	Choline-phosphate cytidylyltransferase 2	K22904 presqualene diphosphate phosphatase [EC:3.1.3.-] | (RefSeq) hypothetical protein (A)	0	0	0	0	0	0	0	0	0	0	1	0
	CP5g4531	Cyclopropane-fatty-acyl-phospholipid synthase	K00574 cyclopropane-fatty-acyl-phospholipid synthase [EC:2.1.1.79] | (RefSeq) uncharacterized protein LOC104806424 isoform X1 (A)	0	0	0	0	0	0	0	1	0	0	0	0
	CP2g2312	Cyclopropane-fatty-acyl-phospholipid synthase	K21580 reticuline N-methyltransferase [EC:2.1.1.337] | (RefSeq) N-methyltransferase 4 (A)	0	0	0	0	0	0	1	0	1	0	0	0
	CP15g9955	Niemann-Pick C1	K12385 Niemann-Pick C1 protein | (RefSeq) Niemann-Pick C1 protein-like (A)	0	0	0	0	1	0	1	0	2	0	0	0
	CP13g9047	NAD(P)-binding	K07512 mitochondrial enoyl-[acyl-carrier protein] reductase / trans-2-enoyl-CoA reductase [EC:1.3.1.- 1.3.1.38] | (RefSeq) probable trans-2-enoyl-CoA reductase, mitochondrial (A)	0	0	0	0	0	0	0	0	0	0	0	1
	CP16g10067	Phospholipase A I-like	K16815 calcium-independent phospholipase A2-gamma | (RefSeq) phospholipase A I-like (A)	0	0	0	0	0	0	0	1	0	0	0	0
	β-oxidation
	CP5g4861	Acyl-coenzyme A oxidase peroxisomal	K00232 acyl-CoA oxidase [EC:1.3.3.6] | (RefSeq) the rate-limiting enzyme that catalyzes the initial step of the β-oxidation system in the peroxisome	0	0	0	0	0	0	0	0	1	0	0	0
	Energy
	CP5g5354	Hypothetical protein CEUSTIGMA_g3199.t1	K12951 cobalt/nickel-transporting P-type ATPase D [EC:7.2.2.-] | (RefSeq) protein RRP6-like 3 isoform X3 (A)	0	0	0	0	0	0	0	1	0	0	0	0
	CP6g5628	p-type ATPase superfamily (A)	K01534 Cd2+/Zn2+-exporting ATPase [EC:3.6.3.3 7.2.2.12] | (RefSeq) p-type ATPase superfamily (A)	0	0	0	0	0	0	0	0	0	0	1	0
	CP16g9983	ATPase AAA	#N/A	0	0	0	0	1	0	0	0	1	0	0	0
	CP1g1290	ABC transporter G family member 11-like	K05681 ATP-binding cassette, subfamily G (WHITE), member 2 | (RefSeq) hypothetical protein (A)	0	0	0	0	0	0	1	0	1	0	0	0
	CP8g6557	Sodium/hydrogen exchanger	K14724 solute carrier family 9 (sodium/hydrogen exchanger), member 8 | (RefSeq) hypothetical protein (A)	0	0	0	0	1	0	0	0	1	0	0	0
	CP1g1129	Hypothetical protein CHLNCDRAFT_134256	K02259 cytochrome c oxidase assembly protein subunit 15 | (RefSeq) Cytochrome c oxidase assembly protein COX15-like protein (A)	0	0	0	0	0	0	0	1	0	0	0	0
	CP14g9573	FO synthase	K15188 cyclin T | (RefSeq) CYCT1; predicted protein (A)	0	0	0	0	0	0	0	1	0	0	0	0
	CP1g82	AMP deaminase	K01490 AMP deaminase [EC:3.5.4.6] | (RefSeq) hypothetical protein (A)	0	0	0	0	1	1	0	0	2	0	0	0
	CP3g2835	Pleiotropic drug resistance 1	K05681 ATP-binding cassette, subfamily G (WHITE), member 2 | (RefSeq) ABC transporter G family member 6-like (A)	0	0	0	0	0	1	0	0	1	0	0	0
	CP3g3071	Vesicle-fusing ATPase	K06027 vesicle-fusing ATPase [EC:3.6.4.6] | (RefSeq) hypothetical protein (A)	0	1	0	0	0	0	0	0	0	0	0	0
	CP5g5144	Adrenodoxin-NADP+ reductase	K18914 adrenodoxin-NADP+ reductase [EC:1.18.1.6] | (RefSeq) the first enzyme in the mitochondrial P450 systems that catalyze essential steps in steroid hormone biosynthesis.	0	0	0	0	1	0	0	0	1	0	0	0
	Antioxidant processes
	CP12g8696	Glutathione peroxidase	K00432 glutathione peroxidase [EC:1.11.1.9] | (RefSeq) hypothetical protein (A)	0	0	0	0	0	0	0	1	0	0	0	0
	CP12g8697	Glutathione peroxidase	K00432 glutathione peroxidase [EC:1.11.1.9] | (RefSeq) hypothetical protein (A)	0	1	0	0	0	0	0	0	0	0	0	0
	CP12g8699	Glutathione peroxidase	K00432 glutathione peroxidase [EC:1.11.1.9] | (RefSeq) hypothetical protein (A)	0	0	0	0	0	0	0	0	0	0	1	0
	CP7g6895	Thioredoxin	K03671 thioredoxin 1 | (RefSeq) thioredoxin 1 (A)	0	0	0	0	0	0	0	1	0	0	0	0
	CP3g2818	Phospholipid-hydroperoxide glutathione peroxidase	K00432 glutathione peroxidase [EC:1.11.1.9] | an antioxidant enzyme that can directly reduce phospholipid hydroperoxide	0	0	0	0	0	0	0	0	0	0	1	0
	Amino acid and protein metabolism
	CP1g1380	Pigment defective	K00604 methionyl-tRNA formyltransferase [EC:2.1.2.9] | (RefSeq) hypothetical protein (A)	0	0	0	0	0	0	0	1	0	0	0	0
	CP9g7384	Chorismate mutase	K01850 chorismate mutase [EC:5.4.99.5] | (RefSeq) a key regulatory enzyme involved in the shikimate pathway, a metabolic pathway absent in mammals but central for amino acid biosynthesis in bacteria, fungi, algae, and plants.	0	0	0	0	0	0	0	0	0	0	1	0
	CP5g5383	Phosphoserine aminotransferase	K00831 phosphoserine aminotransferase [EC:2.6.1.52] | (RefSeq) Phosphoserine aminotransferase 1 (PSAT1) catalyzes 3-phosphohydroxylpyruvate and glutamate into 3-phosphoserine and α-ketoglutamate. It integrates metabolic pathways critical for cell proliferation, survival, migration and epigenetics, such as glycolysis, de novo serine synthesis, citric acid cycle and one-carbon metabolism.	0	0	0	0	0	0	0	1	0	0	1	0
	CP3g3116	Serine acetyltransferase 2	K00640 serine O-acetyltransferase [EC:2.3.1.30] | catalyzes the the first step of the cysteine biosynthetic pathway	0	0	0	0	0	0	0	0	0	0	1	0
	CP12g8764	Methylcrotonoyl-CoA carboxylase	K01968 3-methylcrotonyl-CoA carboxylase alpha subunit [EC:6.4.1.4] | an essential enzyme for the catabolism of the branched-chain amino acid leucine	0	0	0	0	0	0	0	0	0	0	0	1
	CP1g1420	Methionine-tRNA	K01874 methionyl-tRNA synthetase [EC:6.1.1.10] | (RefSeq) Methionine-tRNA ligase (A)	0	0	0	0	0	1	0	0	1	0	0	0
	CP3g2709	Aspartyl-tRNA synthetase	K22503 aspartyl-tRNA synthetase [EC:6.1.1.12] | (RefSeq) aspartyl-tRNA synthetase (A)	0	0	0	0	0	0	0	1	0	0	0	0
	CP3g2819	Ribosomal S12 methylthiotransferase	K14441 ribosomal protein S12 methylthiotransferase [EC:2.8.4.4] | (RefSeq) MiaB-like tRNA modifying enzyme (A)	0	0	0	0	0	0	1	0	1	0	0	0
	CP3g2903	tRNA pseudouridine synthase mitochondrial-like	K06173 tRNA pseudouridine38-40 synthase [EC:5.4.99.12] | (RefSeq) tRNA pseudouridine synthase 1 (A)	0	0	0	0	0	0	0	0	0	0	1	0
	CP11g8024	tRNA (uracil-5-)-methyltransferase-like protein A	K15332 tRNA (uracil-5-)-methyltransferase [EC:2.1.1.-] | (RefSeq) hypothetical protein (A)	0	0	0	0	0	0	0	1	0	0	0	0
	CP11g8025	tRNA (uracil-5-)-methyltransferase-like protein A	#N/A	0	0	0	0	0	0	0	1	0	0	0	0
	CP10g8241	tRNA (guanine(10)-N2)-methyltransferase-like protein	K15430 tRNA (guanine10-N2)-methyltransferase [EC:2.1.1.214] | (RefSeq) tRNA guanosine-2'-O-methyltransferase (A)	0	0	0	0	0	0	0	1	0	0	0	0
	CP5g5352	Hypothetical protein C2E20_8526	K18270 Rab3 GTPase-activating protein catalytic subunit | (RefSeq) hypothetical protein (A)	0	0	0	0	0	0	0	0	0	0	1	0
	CP5g5353	Fibroin heavy chain-like	K18270 Rab3 GTPase-activating protein catalytic subunit | (RefSeq) hypothetical protein (A)	0	1	0	0	0	0	0	0	0	0	0	0
	CP10g8502	Polyadenylate-binding protein	K13126 polyadenylate-binding protein | (RefSeq), stimulates translation termination via interaction of its C-terminal domain with eukaryotic polypeptide chain release factor, eRF3.	0	0	0	0	0	0	0	1	0	0	0	0
	CP5g5269	Polyadenylate-binding RBP47-like	#N/A	0	0	0	0	0	0	0	0	0	0	0	1
	CP12g8970	tRNA-dihydrouridine(47) synthase [NAD(P)(+)]-like	K05544 tRNA-dihydrouridine synthase 3 [EC:1.3.1.89] | (RefSeq) TRNA-dihydrouridine(47) synthase [NAD(P)(+)]-like protein (A)	0	0	0	0	0	0	1	0	1	0	0	0
	CP14g9577	tRNA-dihydrouridine synthase A	K05539 tRNA-dihydrouridine synthase A [EC:1.-.-.-] | (RefSeq) hypothetical protein (A)	0	0	0	0	0	0	0	0	0	0	1	0
	CP3g2707	ARM repeat superfamily	K14794 ribosomal RNA-processing protein 12 | (RefSeq) NUC173-domain-containing protein (A)	0	0	0	0	0	1	0	0	1	0	0	0
	CP3g3313	50S ribosomal L9	K02939 large subunit ribosomal protein L9 | (RefSeq) PRPL9; plastid ribosomal protein L9 (A)	0	0	0	0	0	0	0	1	0	0	0	0
	CP5g4677	50S ribosomal L4	K02926 large subunit ribosomal protein L4 | (RefSeq) hypothetical protein (A)	0	0	0	0	0	0	0	1	0	0	0	0
	CP6g5627	Hypothetical protein CHLNCDRAFT_141361	K17434 large subunit ribosomal protein L53 | (RefSeq) hypothetical protein (A)	0	0	0	0	0	0	0	1	0	0	0	0
	CP7g6854	40S ribosomal protein S26	K02976 small subunit ribosomal protein S26e | (RefSeq) 40S ribosomal protein S26 (A)	0	0	0	0	0	0	0	1	0	0	0	0
	CP10g8537	60S ribosomal L17-2	K02880 large subunit ribosomal protein L17e | (RefSeq) hypothetical protein (A)	0	0	0	0	0	0	0	1	0	0	0	0
	CP10g8598	Large subunit ribosomal protein L35e	K02918 large subunit ribosomal protein L35e | (RefSeq) hypothetical protein (A)	0	0	0	0	0	0	0	0	0	0	2	0
	CP14g9578	40S ribosomal S24	K12621 U6 snRNA-associated Sm-like protein LSm2 | (RefSeq) hypothetical protein (A)	0	0	0	0	0	0	0	1	0	0	0	0
	CP16g10094	Hypothetical protein CHLNCDRAFT_30036	K02962 small subunit ribosomal protein S17e | (RefSeq) hypothetical protein (A)	0	0	0	0	0	0	0	2	0	0	0	0
	CP3g3166	Hypothetical protein CHLRE_06g278136v5	K15687 E3 ubiquitin-protein ligase makorin [EC:2.3.2.27] | (RefSeq) hypothetical protein (A)	0	0	0	0	0	0	0	1	0	0	0	0
	CP5g5106	E3 ubiquitin-ligase ARI4	K11975 E3 ubiquitin-protein ligase RNF144 [EC:2.3.2.31] | (RefSeq) hypothetical protein (A)	0	0	0	0	0	0	0	0	0	0	1	0
	CP5g5223	Ubiquitin-like-specific protease 2A	K08596 sentrin-specific protease 7 [EC:3.4.22.68] | (RefSeq) hypothetical protein (A)	0	0	0	0	0	0	0	0	0	0	1	0
	CP6g5625	Hypothetical protein BE221DRAFT_75235	K10661 E3 ubiquitin-protein ligase MARCH6 [EC:2.3.2.27] | (RefSeq) E3 ubiquitin-protein ligase MARCH6 isoform 1 (A)	0	0	0	0	0	0	0	1	0	0	0	0
	CP6g5637	Snurportin-1	K10614 E3 ubiquitin-protein ligase HERC3 [EC:2.3.2.26] | (RefSeq) ultraviolet-B receptor UVR8-like (A)	0	0	0	0	0	0	0	0	0	0	1	0
	CP7g6737	Tyrosine serine phosphatase	K10685 ubiquitin-like 1-activating enzyme E1 B [EC:6.2.1.45] | (RefSeq) hypothetical protein (A)	0	0	0	0	0	0	0	0	1	0	0	0
	CP3g3310	Protein disulfide isomerase	K09584 protein disulfide-isomerase A6 [EC:5.3.4.1] | (RefSeq) PDI2; protein disulfide isomerase (A)	0	0	0	0	0	0	0	0	0	0	1	0
	CP13g9198	Phytepsin	K08245 phytepsin [EC:3.4.23.40] | (RefSeq) hypothetical protein (A)	0	0	0	0	2	0	0	0	2	0	0	0
	CP13g9199	Phytepsin	K08245 phytepsin [EC:3.4.23.40] | (RefSeq) hypothetical protein (A)	0	0	0	0	0	0	0	2	0	0	0	0
	CP15g9772	Hypothetical protein CHLNCDRAFT_133084	K01392 thimet oligopeptidase [EC:3.4.24.15] | (RefSeq) F12A21.16 (A)	0	0	0	0	0	0	1	0	1	0	0	0
	CP16g10066	Anaphase-promoting complex subunit 2	K03349 anaphase-promoting complex subunit 2 | (RefSeq) hypothetical protein (A)	0	0	0	0	1	0	0	0	1	0	0	0
	CP9g7669	Ubiquitin-conjugating enzyme E2 5 isoform A	#N/A	0	0	0	0	0	0	1	0	1	0	0	0
	CP10g8242	Ubiquitin-activating enzyme E1 2 isoform A	K03178 ubiquitin-activating enzyme E1 [EC:6.2.1.45] | (RefSeq) ubiquitin-activating enzyme E1 (A)	0	0	0	0	0	0	1	0	1	0	0	0
	CP15g9774	Ubiquitin-conjugating enzyme E2 32	#N/A	0	0	0	0	0	0	0	1	0	0	0	0
	CP15g9773	Ribosome-recycling chloroplastic	K02838 ribosome recycling factor | (RefSeq) hypothetical protein (A)	0	0	0	0	0	0	0	0	0	0	1	0
	CP14g9463	26S proteasome	K06694 26S proteasome non-ATPase regulatory subunit 10 | (RefSeq) 26S proteasome non-ATPase regulatory subunit 10-like (A)	0	0	0	0	0	0	0	1	0	0	0	0
	CP14g9694	26S proteasome	K06694 26S proteasome non-ATPase regulatory subunit 10 | (RefSeq) 26S proteasome non-ATPase regulatory subunit 10 (A)	0	0	0	0	0	0	0	0	0	0	1	0
	CP1g908	Proteasome-associated ECM29-like protein	K11886 proteasome component ECM29 | (RefSeq) ARM repeat-containing protein (A)	0	0	0	0	1	0	0	0	1	0	0	0
	CP3g2786	Protease Do-like 9	K11338 RuvB-like protein 2 [EC:3.6.4.12] | (RefSeq) hypothetical protein (A)	0	0	0	0	0	0	0	0	0	0	1	0
	CP5g4886	Arginine/serine-rich coiled-coil protein 2-like isoform X1	K02728 20S proteasome subunit alpha 3 [EC:3.4.25.1] | (RefSeq) Proteasome subunit alpha type-4 (A)	0	0	0	0	0	0	0	0	0	0	1	0
	CP5g4887	Hypothetical protein CHLNCDRAFT_24644	K02728 20S proteasome subunit alpha 3 [EC:3.4.25.1] | (RefSeq) hypothetical protein (A)	0	0	0	0	0	0	0	0	0	0	1	0
	CP3g2913	Peptide chain release factor 1	K02835 peptide chain release factor 1 | (RefSeq) protein chain release factor A (A)	0	0	0	0	0	0	0	2	0	0	0	0
	CP1g1361	Eukaryotic translation initiation factor 3 subunit G	K03248 translation initiation factor 3 subunit G | (RefSeq) Eukaryotic translation initiation factor 3 subunit G (A)	0	0	0	0	0	0	0	0	0	0	1	0
	CP5g4660	Chaperone dnaJ 10 isoform B	K03686 molecular chaperone DnaJ | (RefSeq) chaperone protein dnaJ GFA2, mitochondrial isoform X2 (A)	0	0	0	0	0	0	0	1	0	0	0	0
	CP3g3311	Hypothetical protein EMH_0015720	K09518 DnaJ homolog subfamily B member 12 | (RefSeq) DNJ11; DnaJ-like protein (A)	0	0	1	0	0	0	0	0	0	0	0	0
	CP6g5624	dnaJ ERDJ2A [Micractinium conductrix]	K09540 translocation protein SEC63 | (RefSeq) hypothetical protein (A)	0	0	0	0	0	0	0	1	0	0	0	0
	CP3g3062	Heat shock	#N/A	0	0	0	0	0	0	0	1	0	0	0	0
	CP6g5588	Kelch-like protein 17	#N/A	0	0	0	0	0	0	0	1	0	0	0	0
	CP10g8535	Type II protein arginine methyltransferase	K02516 type II protein arginine methyltransferase [EC:2.1.1.320] |, a post-translational modification	0	0	0	0	0	0	0	0	0	0	1	0
	CP3g3074	Serine protease	#N/A	0	0	0	0	0	0	0	1	0	0	0	0
	CP12g8968	Chymotrypsin-1-like isoform X1	K23440 serine protease 56 [EC:3.4.21.-] | (RefSeq) trypsin (A)	0	0	0	0	0	0	0	1	0	0	0	0
	CP3g3399	Hypothetical protein CHLNCDRAFT_136930	K21766 tubulin-specific chaperone C | (RefSeq) hypothetical protein (A)	0	0	0	0	0	0	0	0	0	0	1	0
	CP10g8504	Signal recognition particle subunit SRP72	K03108 signal recognition particle subunit SRP72 | (RefSeq) hypothetical protein (A)	0	0	0	0	0	0	0	0	0	0	1	0
	CP11g7848	Oligopeptidase B	K01354 oligopeptidase B [EC:3.4.21.83] | (RefSeq) a "processing peptidase" that hydrolyses peptides on the carboxyl side of pairs of basic amino acid residues.	0	0	0	0	1	0	0	0	1	0	0	0
	CP1g613	Aminopeptidase family	K01255 leucyl aminopeptidase [EC:3.4.11.1] | proteolytic enzymes that remove amino acids from the termini of peptides and proteins	0	0	0	0	0	0	0	1	0	0	0	0
	CP7g6736	Ubiquitin-fold modifier 1-specific protease	K01376 UFM1-specific protease 2 [EC:3.4.22.-] | (RefSeq)	0	0	0	0	0	0	0	1	0	0	0	0
	CP5g5270	E3 UFM1- ligase 1-like protein	K22755 E3 UFM1-protein ligase 1 [EC:2.3.2.-] | (RefSeq) hypothetical protein (A)	0	0	0	0	0	0	0	1	0	0	0	0
	CP6g5510	Tubulin polyglutamylase	K16601 tubulin polyglutamylase TTLL4 [EC:6.-.-.-] | (RefSeq) catalyzes the posttranslational formation of polyglutamyl side chains onto α- and β-tubulin	0	0	0	0	0	0	0	1	0	0	0	0
	CP4g3810	Helicase sen1 isoform B	K09584 protein disulfide-isomerase A6 [EC:5.3.4.1] | (RefSeq) hypothetical protein (A)	0	0	0	0	0	0	0	0	0	0	1	0
	CP3g3510	Amino-acid acetyltransferase chloroplastic isoform X1	K10395 kinesin family member 4/21/27 | (RefSeq) kinesin-like protein KIN-4C (A)	0	0	0	0	0	0	0	0	0	0	1	0
	DNA processing
	CP5g5145	DNA excision repair ERCC-8-like	K10570 DNA excision repair protein ERCC-8 | (RefSeq) DNA excision repair protein ERCC-8 (A)	0	0	0	0	0	0	0	0	0	0	1	0
	CP2g2313	DNA repair protein RadA/Sms	K04485 DNA repair protein RadA/Sms | (RefSeq) hypothetical protein (A)	0	0	0	0	0	0	0	0	1	0	0	0
	CP3g3250	A G-specific adenine DNA glycosylase	Prevents DNA mutations by excising adenine (A) from the oxidatively damaged guanine	0	0	0	0	0	0	0	1	0	0	0	0
	CP4g4026	DNA repair helicase UVH6	K10844 DNA excision repair protein ERCC-2 [EC:3.6.4.12] | (RefSeq) DNA repair helicase UVH6 (A)	0	0	0	0	1	1	0	0	2	0	0	0
	CP1g1127	DNA repair endonuclease UVH1-like	K10848 DNA excision repair protein ERCC-4 [EC:3.1.-.-] | (RefSeq) hypothetical protein (A)	0	0	0	0	1	0	0	0	1	0	0	0
	CP2g2003	Nuclear poly(A) polymerase 1	K14376 poly(A) polymerase [EC:2.7.7.19] | a nuclear protein and involved in various cellular processes like DNA repair, cell death, development, chromatin modulation	0	0	0	0	1	0	0	0	2	0	0	0
	CP6g5636	Inosine monophosphate dehydrogenase	K00088 IMP dehydrogenase [EC:1.1.1.205] | (RefSeq) a rate-limiting enzyme involved in purine nucleotide biosynthesis	0	0	0	0	1	0	0	0	1	0	0	0
	CP5g4662	Hypothetical protein CHLRE_07g351500v5	K15078 structure-specific endonuclease subunit SLX1 [EC:3.6.1.-] | involved in processing diverse DNA damage intermediates	0	0	0	0	0	0	0	1	0	0	0	0
	CP3g3129	Phosphoribosylformylglycinamidine	K01952 phosphoribosylformylglycinamidine synthase [EC:6.3.5.3] | an intermediate in the synthesis of purines	0	0	0	0	1	0	0	0	2	0	0	0
	CP15g9954	beta-ureidopropionase	K01431 beta-ureidopropionase [EC:3.5.1.6] | catalyzes the third step of the reductive pyrimidine catabolic pathway	0	0	0	0	0	0	0	2	0	0	0	0
	CP1g1362	lysine-specific demethylase 2A isoform A	K10276 F-box and leucine-rich repeat protein 10/11 [EC:1.14.11.27] | (RefSeq) jmjC domain-containing histone demethylation protein 1-like (A)	0	0	0	0	0	0	1	0	1	0	0	0
	CP15g9839	HNH endonuclease isoform B	K15363 fanconi-associated nuclease 1 [EC:3.1.21.- 3.1.4.1] | (RefSeq) fanconi-associated nuclease 1 homolog isoform X1 (A)	0	0	0	0	0	0	0	0	0	0	1	0
	CP10g8259	Sister-chromatid cohesion 3	K06671 cohesin complex subunit SA-1/2 | (RefSeq) hypothetical protein (A)	0	0	0	0	0	1	0	0	1	0	0	0
	CP11g7849	DNA helicase MCM8 isoform X1	K10737 DNA helicase MCM8 [EC:3.6.4.12] | (RefSeq) hypothetical protein (A)	0	0	0	0	0	0	0	1	0	0	0	0
	CP11g8031	DNA-directed primase/polymerase protein	K22761 DNA-directed primase/polymerase protein [EC:2.7.7.102 2.7.7.7] | (RefSeq) hypothetical protein (A)	0	0	0	0	0	0	0	0	0	0	1	0
	CP13g9178	Deoxyribonuclease TATDN1	K03424 TatD DNase family protein [EC:3.1.21.-] | (RefSeq) predicted protein (A)	0	0	0	0	2	0	0	0	2	0	0	0
	CP5g5382	DNA replication licensing factor MCM4	K02212 DNA replication licensing factor MCM4 [EC:3.6.4.12] | (RefSeq) hypothetical protein (A)	0	1	0	0	0	0	0	0	0	0	0	0
	CP13g9253	DNA polymerase eta	K03509 DNA polymerase eta [EC:2.7.7.7] | (RefSeq) hypothetical protein (A)	0	0	0	0	0	0	0	0	0	0	1	0
	CP13g9255	DNA polymerase eta isoform A	K03509 DNA polymerase eta [EC:2.7.7.7] | (RefSeq) DNA/RNA polymerase (A)	0	0	0	0	1	0	0	0	1	0	0	0
	CP14g9484	DNA polymerase kappa	K03511 DNA polymerase kappa [EC:2.7.7.7] | (RefSeq) DNA polymerase kappa (A)	0	0	0	0	1	0	0	0	1	0	0	0
	CP15g9781	uracil-DNA glycosylase	A DNA repair enzyme that removes the highly mutagenic uracil lesion from DNA	0	1	0	0	0	0	0	0	0	0	0	0
	CP16g10030	DNA polymerase III subunit gamma and tau	#N/A	0	0	0	0	0	0	0	0	0	0	1	0
	CP1g1309	DNA polymerase zeta	K02350 DNA polymerase zeta [EC:2.7.7.7] | (RefSeq) DNA polymerase zeta (A)	0	0	0	0	0	0	0	1	0	0	0	0
	CP1g1360	CHROMATIN REMODELING 8	K10841 DNA excision repair protein ERCC-6 | (RefSeq) hypothetical protein (A)	0	0	0	0	0	0	0	1	0	0	0	0
	CP1g292	DNA (cytosine-5)-methyltransferase 1-like	K00558 DNA (cytosine-5)-methyltransferase 1 [EC:2.1.1.37] | (RefSeq) hypothetical protein (A)	0	0	0	0	1	0	0	0	1	0	0	0
	CP4g4110	DNA-directed primase polymerase	K22761 DNA-directed primase/polymerase protein [EC:2.7.7.102 2.7.7.7] | (RefSeq) hypothetical protein (A)	0	0	0	0	0	0	0	1	0	0	0	0
	CP5g4532	ATP-dependent DNA helicase 2 subunit KU70-like	K10884 ATP-dependent DNA helicase 2 subunit 1 | (RefSeq) hypothetical protein (A)	0	0	0	0	0	0	0	0	0	0	1	0
	CP3g3396	Pseudouridine-metabolizing bifunctional	K16329 pseudouridylate synthase [EC:4.2.1.70] | (RefSeq) uncharacterized protein LOC111779605 (A)	0	0	0	0	0	0	0	0	0	0	1	0
	CP10g8355	Bifunctional arginine demethylase and lysyl-hydroxylase JMJD6	K11323 histone arginine demethylase JMJD6 [EC:1.14.11.-] | (RefSeq) hypothetical protein (A)	0	0	0	0	0	0	0	1	0	0	0	0
	CP11g8026	SWR1 complex subunit 2-like	K11664 vacuolar protein sorting-associated protein 72 | (RefSeq) YL1-domain-containing protein (A)	0	1	0	0	0	0	0	0	0	0	0	0
	CP9g7385	Expressed protein	K04681 retinoblastoma-like protein 1 | (RefSeq) retinoblastoma protein (A)	0	0	0	0	0	0	0	1	0	0	0	0
	CP4g4109	Nodulin homeobox isoform X1	#N/A	0	0	0	0	0	0	1	0	1	0	0	0
	CP12g8933	Mini-chromosome maintenance complex-binding isoform B	#N/A	0	0	0	0	0	0	0	1	0	0	0	0
	RNA processing
	CP10g8536	Nonsense-mediated mRNA decay protein 3	Nonsense-mediated mRNA decay(NMD) is a RNA surveillance mechanism that detects the mRNAs harboring premature termination condons(PTC),and triggers the degradation to prevent the accumulation of truncated and potentially harmful proteins.	0	0	0	0	1	0	0	0	1	0	0	0
	CP4g4197	Hypothetical protein CHLNCDRAFT_33393	K12847 U4/U6.U5 tri-snRNP-associated protein 2 | (RefSeq) hypothetical protein (A)	0	0	0	0	0	0	1	0	1	0	0	0
	CP11g8030	Helicase MOV-10	K13983 putative helicase MOV10L1 [EC:3.6.4.13] | (RefSeq) hypothetical protein (A)	0	0	0	0	0	0	0	0	0	0	0	1
	CP1g728	Pentapeptide repeat-containing protein	K21919 BTB/POZ domain-containing protein KCTD9 | (RefSeq) FH protein interacting protein FIP2-like (A)	0	0	0	0	0	0	0	0	0	0	1	0
	CP8g6228	UPF0586 C9orf41	K12580 CCR4-NOT transcription complex subunit 3 | (RefSeq) CCR4-NOT transcription complex subunit 3 (A)	0	0	0	0	0	0	0	0	0	0	1	0
	CP1g492	Replication factor C subunit 1	K10754 replication factor C subunit 1 | (RefSeq) Replication factor C subunit 1 (A)	0	0	0	0	1	0	0	0	1	0	0	0
	CP3g3118	CUG-BP- and ETR-3-like factor 4	K13207 CUG-BP- and ETR3-like factor | (RefSeq) CUG-BP- and ETR-3-like factor 4 (A)	0	0	0	0	1	0	0	0	1	0	0	0
	CP3g3574	Flowering time control FPA, splicing factor 1	A transcriptional repressor and may control both proliferation and expression of pro-inflammatory gene products in smooth muscle cells.	0	1	0	0	0	0	0	0	0	0	0	0
	CP5g4528	pre-mRNA-processing factor 17-like isoform X1	K12816 pre-mRNA-processing factor 17 | (RefSeq) Pre-mRNA-processing factor 17 (A)	0	0	0	0	0	0	0	1	0	0	0	0
	CP5g4529	3 -5 -exoribonuclease RNA binding	K12586 exosome complex component RRP43 | (RefSeq) exosome complex component RRP43 (A)	0	0	0	0	0	0	0	0	0	0	1	0
	CP5g4915	Transcription elongation factor SPT6 isoform A	K11292 transcription elongation factor SPT6 | (RefSeq) hypothetical protein (A)	0	0	0	0	0	0	0	1	1	0	0	0
	CP5g4917	RNA binding U2AF 65 kDa subunit	K12837 splicing factor U2AF 65 kDa subunit | (RefSeq) expressed protein (A)	0	0	0	0	0	0	0	0	0	0	1	0
	CP9g7362	K14404 cleavage and polyadenylation specificity factor subunit 4 | (RefSeq) hypothetical protein (A)	A multisubunit complex that plays a central role in 3-prime processing of pre-mRNAs.	0	0	0	0	0	0	0	1	0	0	0	0
	CP2g2004	DNA-directed RNA polymerase I complex large subunit Nuc1	K02999 DNA-directed RNA polymerase I subunit RPA1 [EC:2.7.7.6] | (RefSeq) DNA-directed RNA polymerase I subunit rpa1 (A)	0	0	0	0	0	0	0	2	0	0	0	0
	CP10g8539	Mediator of RNA polymerase II transcription subunit 27	K15170 mediator of RNA polymerase II transcription subunit 27 | (RefSeq) mediator of RNA polymerase II transcription subunit 27 (A)	0	0	0	0	0	0	0	0	0	0	1	0
	CP15g9837	WD40 repeat	K14548 U3 small nucleolar RNA-associated protein 4 | (RefSeq) hypothetical protein (A)	0	0	0	0	0	0	0	0	0	0	0	1
	CP1g874	Pre-rRNA-processing esf-2	K14785 ESF2/ABP1 family protein | (RefSeq) hypothetical protein (A)	0	0	0	0	0	0	0	1	0	0	0	0
	CP2g2527	DEAD-box ATP-dependent RNA helicase 20	#N/A	0	0	0	0	1	0	0	0	1	0	0	0
	CP2g2311	Superkiller viralicidic activity 2-like 2 isoform B	K12598 ATP-dependent RNA helicase DOB1 [EC:3.6.4.13] | (RefSeq) hypothetical protein (A)	0	0	0	0	0	0	0	1	0	0	0	0
	CP3g3060	Dual specificity kinase shkE isoform B	K14411 RNA-binding protein Musashi | (RefSeq) putative RNA-binding protein (A)	0	0	0	0	0	0	0	0	0	0	1	0
	CP3g3076	N6-adenosine-methyltransferase 70 kDa subunit	Involved in the posttranscriptional methylation of internal adenosine residues in eukaryotic mRNAs, forming N6-methyladenosine.	0	0	0	0	0	0	0	0	0	0	1	0
	CP3g3395	RNA 3 -terminal phosphate cyclase	K01974 RNA 3'-terminal phosphate cyclase (ATP) [EC:6.5.1.4] | (RefSeq) hypothetical protein (A)	0	0	0	0	0	0	0	1	0	0	0	0
	CP3g3491	ATP-dependent RNA helicase DDX1	K13177 ATP-dependent RNA helicase DDX1 [EC:3.6.4.13] | (RefSeq) hypothetical protein (A)	0	0	0	0	0	0	0	1	0	0	0	0
	CP9g7399	ATP-dependent RNA helicase isoform X1	K14780 ATP-dependent RNA helicase DHX37/DHR1 [EC:3.6.4.13] | (RefSeq) P-loop containing nucleoside triphosphate hydrolase protein (A)	0	1	0	0	0	0	0	0	0	0	0	0
	CP4g3756	Hypothetical protein CHLNCDRAFT_137319	K15731 carboxy-terminal domain RNA polymerase II polypeptide A small phosphatase [EC:3.1.3.16] | (RefSeq) hypothetical protein (A)	0	0	0	0	1	0	0	0	1	0	0	0
	CP4g4308	WD repeat-containing 3	K14556 U3 small nucleolar RNA-associated protein 12 | (RefSeq) hypothetical protein (A)	0	0	0	0	0	0	0	0	0	0	1	0
	CP5g4869	Sterile alpha motif containing isoform B	K10767 mRNA N6-methyladenine demethylase [EC:1.14.11.53] | (RefSeq) uncharacterized protein LOC113321778 (A)	0	0	0	0	0	0	0	0	0	0	0	1
	CP5g5384	ATP-dependent RNA helicase HAS1	K13179 ATP-dependent RNA helicase DDX18/HAS1 [EC:3.6.4.13] | (RefSeq) hypothetical protein (A)	0	0	0	0	1	0	0	0	1	0	0	0
	CP6g5457	DEAD DEAH box helicase	K12811 ATP-dependent RNA helicase DDX46/PRP5 [EC:3.6.4.13] | (RefSeq) DEAD-box ATP-dependent RNA helicase 42-like (A)	0	0	0	0	0	0	0	1	0	0	0	0
	CP3g2662	116 kDa U5 small nuclear ribonucleo component-like isoform A	pre-mRNA splicing as component of the spliceosome	0	0	0	0	0	1	0	0	1	0	0	0
	CP3g2760	regulator of ribonuclease activity A	#N/A	0	0	0	0	0	0	0	1	0	0	0	0
	CP3g3513	Hypothetical protein CHLNCDRAFT_142166	K21596 calmodulin-binding transcription activator | (RefSeq) hypothetical protein (A)	0	0	0	0	0	0	0	1	0	0	0	0
	CP9g7668	Hypothetical protein CEUSTIGMA_g2571.t1	K11094 U2 small nuclear ribonucleoprotein B'' | (RefSeq) predicted protein (A)	0	0	0	0	0	0	0	0	0	0	1	0
	CP9g7383	Hypothetical protein CHLNCDRAFT_32779	K14560 U3 small nucleolar ribonucleoprotein protein IMP3 | (RefSeq) hypothetical protein (A)	0	0	0	0	0	0	0	0	0	1	0	0
	CP14g9497	Zinc phosphodiesterase ELAC 2	K00784 ribonuclease Z [EC:3.1.26.11] | (RefSeq) hypothetical protein (A)	0	0	0	0	0	0	1	0	1	0	0	0
	CP10g8311	Activating signal cointegrator 1 complex subunit 3	K18663 activating signal cointegrator complex subunit 3 [EC:3.6.4.12] | (RefSeq) hypothetical protein (A)	0	0	0	0	0	0	0	1	0	0	0	0
	CP10g8312	Activating signal cointegrator 1 complex subunit 3 isoform B	K18663 activating signal cointegrator complex subunit 3 [EC:3.6.4.12] | (RefSeq) hypothetical protein (A)	0	0	0	0	0	0	0	1	0	0	0	0
	CP5g4888	Symplekin isoform X2	K06100 symplekin | (RefSeq) uncharacterized LOC18597540 (A)	0	0	0	0	0	0	1	0	1	0	0	1
	Transcriptional factors
	CP11g8023	Cyclic AMP-dependent transcription factor ATF-2	K04450 cyclic AMP-dependent transcription factor ATF-2 | (RefSeq) hypothetical protein (A)	0	0	0	0	0	0	0	0	0	0	1	0
	CP14g9677	Transcription factor	#N/A	0	0	0	0	0	0	0	0	1	0	0	0
	CP1g1291	WRKY transcription factor 33	K18835 WRKY transcription factor 2 | (RefSeq) probable WRKY transcription factor 2 (A)	0	0	0	0	0	0	0	0	0	0	1	0
	CP5g5321	Hypothetical protein C2E20_8516	K09184 GATA-binding protein, other eukaryote | (RefSeq) GATA-binding factor 1-A (A)	0	0	0	0	0	0	0	0	0	0	1	0
	CP7g6850	Helicase-like transcription factor	K15711 SWI/SNF-related matrix-associated actin-dependent regulator of chromatin subfamily A3 [EC:3.6.4.- 2.3.2.27] | (RefSeq) predicted protein (A)	0	0	0	0	0	0	0	0	0	0	1	0
	CP12g8695	Zinc finger lsd1 subclass family protein	#N/A	0	0	0	0	0	0	0	0	0	0	1	0
	CP12g8727	F-box LRR-repeat 6-like	K10272 F-box and leucine-rich repeat protein 6 | (RefSeq) hypothetical protein (A)	0	0	0	0	0	0	0	1	0	0	0	0
	CP1g973	Squamosa promoter-binding 11	#N/A	0	1	0	0	0	0	0	0	0	0	0	0
	Transporters
	CP10g8351	Rab9 effector protein with kelch motifs	K20285 Rab9 effector protein with kelch motifs | (RefSeq) hypothetical protein (A)	0	0	0	0	0	0	0	0	0	0	1	0
	CP9g7382	Co2+ Mg2+ efflux	K06195 ApaG protein | (RefSeq) uncharacterized LOC109327471 (A)	0	0	0	0	0	0	0	0	0	1	0	0
	CP8g6325	ABC transporter A family member 7-like	#N/A	0	0	0	0	0	0	0	1	0	0	0	0
	CP6g5511	ABC transporter E family member 2	#N/A	0	0	0	0	0	0	0	0	0	0	1	0
	CP3g2810	solute carrier family 35 member F1-like	K15287 solute carrier family 35, member F1/2 | (RefSeq) solute carrier family 35 member F1 (A)	0	0	0	0	0	0	0	0	0	0	1	0
	CP3g2811	hypothetical protein CHLNCDRAFT_133351	K14207 solute carrier family 38 (sodium-coupled neutral amino acid transporter), member 2 | (RefSeq) AOT1; amino acid transporter (A)	0	0	0	0	0	0	0	0	0	1	0	0
	CP1g730	Detoxification 16-like	K03327 multidrug resistance protein, MATE family | (RefSeq) hypothetical protein (A)	0	0	0	0	0	1	0	0	1	0	0	0
	CP12g8855	Iron complex transport systemsubstrate-binding	#N/A	0	0	0	0	1	0	0	0	1	0	0	0
	CP15g9751	Mitochondrial import inner membrane translocase subunit TIM44-2-like	K17804 mitochondrial import inner membrane translocase subunit TIM44 | (RefSeq) Mitochondrial import inner membrane translocase subunit TIM44 (A)	0	0	0	0	0	0	1	0	1	0	0	0
	CP15g9715	MFS general substrate transporter isoform D	#N/A	0	0	0	0	1	0	0	0	1	0	0	0
	Structure components
	CP3g2912	Transmembrane protein 208-like protein	#N/A	0	0	0	0	0	0	0	0	0	0	2	0
	CP1g532	Putative membrane protein	#N/A	0	0	0	0	0	0	0	0	0	0	1	0
	CP3g2642	K14318 nuclear pore complex protein Nup88 | (RefSeq) hypothetical protein (A)	Nuclear pore complexes (NPCs) are the gateways connecting the nucleoplasm and cytoplasm	0	0	0	0	0	0	0	2	0	0	0	0
	CP4g4224	Cell surface	K11267 sister chromatid cohesion protein PDS5 | (RefSeq) hypothetical protein (A)	0	0	0	0	1	0	0	0	1	0	0	0
	CP4g4225	Cell surface	#N/A	0	0	0	0	0	0	0	1	0	0	0	0
	CP1g1535	Actin-related 6 [Chlorella sorokiniana]	K11662 actin-related protein 6 | (RefSeq) hypothetical protein (A)	0	0	0	0	0	0	0	1	0	0	0	0
	CP1g1536	nuclear pore complex NUP43	K14305 nuclear pore complex protein Nup43 | (RefSeq) hypothetical protein (A)	0	0	0	0	0	0	0	0	0	0	1	0
	CP12g8728	Centrin	K16465 centrin-1 | (RefSeq) hypothetical protein (A)	1	0	0	1	0	0	0	0	0	0	0	0
	CP4g4198	Menin	K14970 menin | (RefSeq) hypothetical protein (A)	0	0	0	0	0	0	0	1	0	0	0	0
	CP4g4196	Thylakoid lumen	#N/A	0	0	0	0	0	0	0	0	0	0	1	0
	CP10g8608	Pherophorin-C2 protein precursor	#N/A	0	0	0	0	0	0	0	0	0	0	1	0
	CP8g6559	Peroxisomal membrane family	K13348 protein Mpv17 | (RefSeq) predicted protein (A)	0	0	0	0	0	0	0	1	0	0	0	0
	CP8g6323	YGGT family	#N/A	0	0	0	0	0	0	0	0	0	0	1	0
	CP8g6324	YGGT family	K02221 YggT family protein | (RefSeq) hypothetical protein (A)	0	0	0	0	0	0	0	1	0	0	0	0
	CP7g6894	Family membrane	K03975 membrane-associated protein | (RefSeq) hypothetical protein (A)	0	0	0	0	0	1	0	0	1	0	0	0
	CP6g5635	Outer envelope pore chloroplastic-like	#N/A	0	0	0	0	0	0	0	1	0	0	0	0
	CP14g9461	Flagellar inner arm dynein 1 heavy chain beta	K10408 dynein heavy chain, axonemal | (RefSeq) hypothetical protein (A)	0	0	1	0	0	0	0	0	0	0	0	0
	Signal transduction
	CP12g8860	Serine threonine- kinase CTR1	#N/A	0	0	0	0	0	0	0	0	0	0	1	0
	CP13g9200	Hypothetical protein CHLNCDRAFT_57086	K10268 F-box and leucine-rich repeat protein 2/20 | (RefSeq) F-box/LRR-repeat protein 3 (A)	0	0	0	0	0	0	0	2	0	0	0	0
	CP1g533	Phosphatase 2C 5 isoform X1	K17500 integrin-linked kinase-associated serine/threonine phosphatase 2C [EC:3.1.3.16] | (RefSeq) probable protein phosphatase 2C 69 isoform X1 (A)	0	0	0	0	0	1	0	0	1	0	0	0
	CP3g2904	Protein kinase [Helicosporidium sp. ATCC 50920]	K14498 serine/threonine-protein kinase SRK2 [EC:2.7.11.1] | (RefSeq) Serine/threonine-protein kinase SAPK2 (A)	0	0	0	0	0	1	0	0	1	0	0	0
	CP3g3575	Serine/threonine-protein phosphatase 2A	K11584 serine/threonine-protein phosphatase 2A regulatory subunit B' | (RefSeq) hypothetical protein (A)	0	0	0	0	0	0	0	0	0	0	1	0
	CP5g5143	Hypothetical protein DCAR_012360	K06269 serine/threonine-protein phosphatase PP1 catalytic subunit [EC:3.1.3.16] | (RefSeq) serine/threonine-protein phosphatase PP1(5.9)-like (A)	0	0	0	0	0	0	0	1	0	0	0	0
	CP6g5826	Serine/threonine-protein phosphatase 6	K15502 serine/threonine-protein phosphatase 6 regulatory ankyrin repeat subunit A | (RefSeq) hypothetical protein (A)	0	0	0	0	0	0	0	1	0	0	0	0
	CP9g7252	Serine/threonine-protein kinase	K08838 serine/threonine-protein kinase 24/25/MST4 [EC:2.7.11.1] | (RefSeq) hypothetical protein (A)	0	0	0	0	1	0	0	0	1	0	0	0
	CP3g3117	Calcium-dependent kinase 1-like	K13412 calcium-dependent protein kinase [EC:2.7.11.1] | (RefSeq) hypothetical protein (A)	0	0	0	0	0	0	1	0	1	0	1	0
	CP3g3249	Pkinase-domain-containing	K13412 calcium-dependent protein kinase [EC:2.7.11.1] | (RefSeq) hypothetical protein (A)	0	0	0	0	0	1	0	0	1	0	0	0
	CP3g3398	Leucine rich repeat	K19613 leucine-rich repeat protein SHOC2 | (RefSeq) predicted protein (A)	0	1	0	0	0	0	0	0	0	0	0	0
	CP5g4916	Phosphatase 2C 80 isoform A	K17508 protein phosphatase PTC7 [EC:3.1.3.16] | (RefSeq) hypothetical protein (A)	0	1	0	0	0	0	0	0	0	0	0	0
	CP5g5048	Calcium-dependent kinase	K13412 calcium-dependent protein kinase [EC:2.7.11.1] | (RefSeq) hypothetical protein (A)	0	0	0	0	0	0	0	1	0	0	0	0
	CP15g9716	WD40 domain-containing	K11801 WD repeat-containing protein 23 | (RefSeq) WD40 repeat-like protein (A)	0	0	0	0	0	0	0	1	0	0	0	0
	CP10g8286	Dual specificity tyrosine-phosphorylation-regulated kinase 4-like	K18669 dual specificity tyrosine-phosphorylation-regulated kinase 2/3/4 [EC:2.7.12.1] | (RefSeq) hypothetical protein (A)	0	0	0	0	0	0	0	0	0	0	1	0
	CP10g8354	SH3 domain-containing YSC84-like protein 1	K20523 SH3 domain-containing YSC84-like protein 1 | (RefSeq) hypothetical protein (A)	0	0	0	0	0	0	0	0	0	0	0	1
	CP7g6936	Importin beta-like SAD2	K08051 pleckstrin homology domain containing family A member 8 | (RefSeq) involved in nuclear transport in ABA signaling	0	0	0	0	0	0	0	1	0	0	0	0
	CP10g8607	Glutamate receptor	K05387 glutamate receptor, ionotropic, plant | (RefSeq) predicted protein (A)	0	0	1	0	0	1	0	0	1	0	0	0
	CP7g6896	WD repeat-containing 6	K20241 WD repeat-containing protein 44 | (RefSeq) WD repeat-containing protein 44 (A)	0	0	0	0	0	0	0	0	0	0	1	0
	CP1g974	Nuclear transport receptor	K15436 transportin-3 | (RefSeq) uncharacterized protein LOC112272648 (A)	0	0	0	0	0	0	0	0	0	0	1	0
	CP12g8734	GTP diphosphokinase chloroplastic isoform X1 isoform B	K00951 GTP pyrophosphokinase [EC:2.7.6.5] | (RefSeq) hypothetical protein (A)	0	0	0	0	1	0	0	0	1	0	0	0
	CP14g9572	Expressed protein [Chlorella variabilis]	K18134 EGF domain-specific O-GlcNAc transferase [EC:2.4.1.255] | (RefSeq) hypothetical protein (A)	0	0	0	0	0	0	0	0	0	0	1	0
	Other processes
	CP7g6738	Aminoacrylate hydrolase	K17607 type 2A phosphatase activator TIP41 | (RefSeq) TIP41-like protein (A)	0	0	0	0	0	0	0	1	0	0	0	0
	CP6g5909	ALBINO3 chloroplastic isoform A	K03217 YidC/Oxa1 family membrane protein insertase | (RefSeq) hypothetical protein (A)	0	0	0	0	1	0	0	0	1	0	0	0
	CP6g5825	type A von Willebrand factor domain-containing	K14572 midasin | (RefSeq) hypothetical protein (A)	0	0	0	0	1	0	0	0	1	0	0	0
	CP6g5455	Diphthine methyltransferase-like protein	K17868 diphthine methyl ester acylhydrolase [EC:3.1.1.97] | (RefSeq) diphthine methyltransferase homolog (A)	0	0	0	0	0	0	0	1	0	0	0	0
	CP5g5319	Seleno K-like	#N/A	0	0	0	0	0	0	0	0	0	0	1	0
	CP5g5107	Ring canal kelch-like protein isoform X2 isoform A	K10457 kelch-like protein 20 | (RefSeq) hypothetical protein (A)	0	0	0	0	0	0	0	1	0	0	0	0
	CP5g5039	Hypothetical protein CHLNCDRAFT_136303	K11807 WD and tetratricopeptide repeats protein 1 | (Kazusa) Lj1g3v1561430.1; - (A)	0	1	0	0	0	0	0	0	0	0	0	0
	CP5g4530	OTU domain-containing protein At3g57810-like	K18342 OTU domain-containing protein 6 [EC:3.4.19.12] | (RefSeq) OTU domain-containing protein At3g57810-like (A)	0	0	0	0	1	0	0	0	1	0	0	0
	CP3g3119	Secis-binding 2	K19539 selenocysteine insertion sequence-binding protein 2 | (RefSeq) SBP2; secis-binding protein 2 (A)	0	0	0	0	0	0	0	0	0	0	1	0
	CP3g2809	hypothetical protein CHLNCDRAFT_56537	K19525 vacuolar protein sorting-associated protein 13A/C | (RefSeq) hypothetical protein (A)	0	0	0	0	0	0	0	1	0	0	0	0
	CP12g8934	Major ampullate spidroin 1	K14297 nuclear pore complex protein Nup98-Nup96 | (RefSeq) hypothetical protein (A)	0	0	0	0	0	0	0	0	0	0	0	1
	CP3g3509	NAD dependent epimerase dehydratase family	#N/A	0	0	0	0	0	0	0	1	0	0	0	0
	CP3g2911	Oxysterol-binding -related 3B-like	K20456 oxysterol-binding protein 1 | (RefSeq) Oxysterol-binding protein-related protein 3B (A)	0	0	0	0	1	0	1	0	2	0	0	0
	CP3g2820	CYPRO4-like	#N/A	0	0	0	0	0	0	0	1	0	0	0	0
	CP13g9073	Cullin-associated NEDD8-dissociated 1 isoform A	K17263 cullin-associated NEDD8-dissociated protein 1 | (RefSeq) cullin-associated NEDD8-dissociated protein 1-like isoform X1 (A)	0	0	0	0	1	0	0	0	1	0	0	0
	CP13g9230	Membrane-associated 30 kDa chloroplastic	K03969 phage shock protein A | (RefSeq) hypothetical protein (A)	0	0	0	0	0	1	0	0	1	0	0	0
	CP13g9231	Fanconi-associated nuclease 1-like protein isoform X1	#N/A	0	0	0	0	0	0	0	1	0	0	0	0
	CP13g9260	Furry homolog-like	#N/A	0	1	0	0	0	1	0	0	1	0	0	0
	CP14g9397	AIG2 [Micractinium conductrix]	#N/A	0	0	0	0	0	0	0	0	0	0	1	0
	CP14g9398	Hypothetical protein CHLNCDRAFT_140370	K08507 unconventional SNARE in the endoplasmic reticulum protein 1 | (Kazusa) Lj4g3v2140140.1; - (A)	0	0	0	0	0	0	0	1	0	0	0	0
	CP14g9399	Beclin 1 [Chlorella sorokiniana]	K08334 beclin | (RefSeq) Beclin-1-like protein (A)	0	1	0	0	0	0	0	0	0	0	0	0
	CP14g9483	Kelch domain-containing 4	K20285 Rab9 effector protein with kelch motifs | (RefSeq) rab9 effector protein with kelch motifs-like isoform X1 (A)	0	0	0	0	0	0	0	1	0	0	0	0
	CP14g9485	XAP5 Circadian Timekeeper	K13119 protein FAM50 | (RefSeq) Protein XAP5 CIRCADIAN TIMEKEEPER (A)	0	0	0	0	0	0	0	0	0	0	1	0
	CP11g8117	G-patch domain-containing	K22909 zinc finger CCCH domain-containing protein 13 | (RefSeq) hypothetical protein (A)	0	1	0	0	0	0	0	0	0	0	0	0
	CP9g7381	Hypothetical protein CHLNCDRAFT_139532	K17866 diphthamide biosynthesis protein 2 | (RefSeq) diphthamide biosynthesis protein (A)	0	0	0	0	0	0	0	1	0	0	0	0
	CP8g6588	Kinesin K39	#N/A	0	0	0	0	0	0	1	0	1	0	0	0
	CP8g6227	Thrombospondin type-1 domain-containing 4-like	#N/A	0	0	0	0	0	0	0	0	0	0	1	0
	CP8g6226	Hypothetical protein CHLNCDRAFT_142745	K17606 immunoglobulin-binding protein 1 | (RefSeq) hypothetical protein (A)	0	0	0	0	0	0	0	1	0	0	0	0
	CP16g10028	Basic proline-rich protein precursor	#N/A	0	0	0	0	0	0	0	0	0	0	1	0
	CP16g10029	Glutamine-rich protein 2	#N/A	0	0	0	0	0	0	0	1	0	0	0	0
	CP7g6934	Hypothetical protein CHLNCDRAFT_34927	K08051 pleckstrin homology domain containing family A member 8 | (RefSeq) hypothetical protein (A)	0	0	0	0	0	0	0	0	0	0	1	0
	CP7g6852	Hypothetical protein APUTEX25_000474	K17795 mitochondrial import inner membrane translocase subunit TIM17 | (RefSeq) chloroplastic import inner membrane translocase subunit HP30-2-like (A)	0	0	0	0	1	0	0	0	1	0	0	0
	CP6g5934	Clavaminate synthase	K21866 ion channel POLLUX/CASTOR | (RefSeq) hypothetical protein (A)	0	0	0	0	1	0	0	0	1	0	0	0
	CP6g5626	Malignant T-cell-amplified sequence 1	K07575 PUA domain protein | (RefSeq) Malignant T-cell-amplified sequence 1 (A)	0	0	0	0	0	1	0	0	1	0	0	0
	CP5g5268	RIB43A-like with coiled-coils 1 isoform X2	#N/A	0	0	0	0	0	0	0	0	0	0	1	0
	CP5g5222	Fidgetin 1	K22766 fidgetin-like protein 1 [EC:3.6.4.-] | (RefSeq) hypothetical protein (A)	0	1	0	0	0	0	0	0	0	0	0	0
	CP5g4889	Exocyst complex component Sec6	K06110 exocyst complex component 3 | (RefSeq) Exocyst complex component 3 (A)	0	0	0	0	0	0	0	1	0	0	0	0
	CP5g4678	Hypothetical protein CHLNCDRAFT_137433	K22390 acid phosphatase type 7 | (RefSeq) hypothetical protein (A)	0	0	0	0	1	0	0	0	1	0	0	0
	CP4g3811	Hypothetical protein CHLNCDRAFT_133275	K15305 vacuole morphology and inheritance protein 14 | (RefSeq) hypothetical protein (A)	0	0	0	0	0	0	1	0	1	0	0	0
	CP2g1565	THO complex subunit 2 isoform X2	K12879 THO complex subunit 2 | (RefSeq) hypothetical protein (A)	0	0	0	0	0	0	0	0	0	0	0	1
	CP2g2001	l-inducible nipa	#N/A	0	0	0	0	0	0	0	0	0	0	2	0
	CP1g705	Guanylate-binding 4	K20899 guanylate-binding protein 1/3/4/7 | (RefSeq) GBP-domain-containing protein (A)	0	0	0	0	0	0	1	0	2	0	0	0
	CP1g19	Hypothetical protein Rsub_09158	K08994 ion channel-forming bestrophin family protein | (RefSeq) hypothetical protein (A)	0	0	0	0	0	0	0	1	0	0	0	0
	CP1g1379	hypothetical protein CHLNCDRAFT_31542	K17267 coatomer subunit gamma | (RefSeq) hypothetical protein (A)	0	0	0	0	0	0	1	0	1	0	0	0
	CP1g1288	SCO1-like protein mitochondrial	K07152 protein SCO1/2 | (RefSeq) hypothetical protein (A)	0	0	0	0	0	0	0	0	0	0	1	0
	CP12g8729	Hypothetical protein C2E20_2484	K19719 collagen, type II, alpha | (RefSeq) hypothetical protein (A)	0	0	0	0	0	0	0	0	0	0	1	0
	CP12g8733	Vegetative cell wall protein gp1-like, partial	#N/A	0	0	0	0	0	0	0	0	0	0	1	0
	Uncharacterized proteins
	CP10g8287	Hypothetical protein C2E21_9235	#N/A	0	0	0	0	0	1	0	0	1	0	0	0
	CP10g8288	#N/A	#N/A	0	0	0	0	0	0	0	0	0	0	1	0
	CP10g8350	#N/A	#N/A	0	0	0	0	0	0	0	0	0	0	1	0
	CP10g8352	#N/A	#N/A	0	0	0	0	0	0	0	0	0	0	1	0
	CP10g8353	#N/A	#N/A	0	0	0	0	0	0	0	0	0	0	1	0
	CP10g8538	#N/A	#N/A	0	0	0	0	0	0	0	1	0	0	0	0
	CP11g8027	#N/A	#N/A	0	0	0	0	0	0	0	0	0	0	1	0
	CP11g8028	#N/A	#N/A	0	0	0	0	0	0	0	0	0	0	1	0
	CP12g8698	#N/A	#N/A	0	0	0	0	0	0	0	0	0	0	1	0
	CP12g8731	Hypothetical protein Lal_00048005	#N/A	0	0	0	0	0	0	0	0	0	0	1	0
	CP12g8732	#N/A	#N/A	0	0	0	0	0	0	0	0	0	0	1	0
	CP13g9048	Hypothetical protein C2E21_7763	#N/A	0	0	0	0	0	0	0	0	0	0	1	0
	CP13g9179	Hypothetical protein H632_c505p1	#N/A	0	0	0	0	0	0	0	2	0	0	0	0
	CP13g9197	Hypothetical protein CHLNCDRAFT_139877	#N/A	0	0	0	0	0	0	0	2	0	0	0	0
	CP13g9254	#N/A	#N/A	0	0	0	0	0	0	0	0	0	0	1	0
	CP13g9256	Hypothetical protein H632_c13p3	#N/A	0	0	0	0	0	0	0	1	0	0	0	0
	CP14g9337	Hypothetical protein, conserved	#N/A	0	0	0	0	0	0	0	0	0	0	5	0
	CP14g9396	Hypothetical protein CHLNCDRAFT_19624	K09834 tocopherol cyclase [EC:5.5.1.24] | (RefSeq) hypothetical protein (A)	0	0	0	0	0	0	0	1	0	0	0	0
	CP14g9400	hypothetical protein DUNSADRAFT_12297	#N/A	0	0	0	0	0	0	0	0	0	0	1	0
	CP14g9462	Hypothetical protein CHLNCDRAFT_140265	#N/A	0	0	0	0	0	0	0	0	0	0	1	0
	CP14g9464	Hypothetical protein CHLNCDRAFT_140267	#N/A	0	0	0	0	0	0	0	0	0	0	1	0
	CP14g9496	Expressed protein	#N/A	0	0	0	0	0	0	0	1	0	0	0	0
	CP14g9574	#N/A	#N/A	0	0	0	0	0	0	0	1	0	0	0	0
	CP14g9575	#N/A	#N/A	0	0	0	0	0	0	0	0	0	0	1	0
	CP14g9576	#N/A	#N/A	0	0	0	0	0	0	0	0	0	0	1	0
	CP14g9579	#N/A	#N/A	0	0	0	0	0	0	0	0	0	0	1	0
	CP14g9676	Hypothetical protein VOLCADRAFT_117774	#N/A	0	0	0	0	0	0	0	0	0	0	1	0
	CP14g9678	#N/A	#N/A	0	0	0	0	0	0	0	0	0	0	1	0
	CP14g9692	#N/A	#N/A	0	0	0	0	0	0	0	0	0	0	1	0
	CP5g4679	Hypothetical protein CHLNCDRAFT_137425	#N/A	0	0	0	0	0	0	0	0	0	0	1	0
	CP5g4715	Hypothetical protein CHLNCDRAFT_137371	#N/A	0	0	0	0	0	0	0	0	0	0	2	0
	CP5g4716	Hypothetical protein CHLNCDRAFT_137374	#N/A	0	0	0	0	1	0	0	0	2	0	0	0
	CP5g4717	Hypothetical protein CHLNCDRAFT_137388	K16459 centrosomal protein CEP120 | (RefSeq) hypothetical protein (A)	0	0	0	0	0	0	0	0	0	0	2	0
	CP5g5045	#N/A	#N/A	0	0	0	0	0	0	0	0	0	0	1	0
	CP5g5108	#N/A	#N/A	0	0	0	0	0	0	0	1	0	0	0	0
	CP5g5109	#N/A	#N/A	0	0	0	0	0	0	0	1	0	0	0	0
	CP5g5266	#N/A	#N/A	0	0	0	0	0	0	0	0	0	0	1	0
	CP5g5267	#N/A	#N/A	0	0	0	0	0	0	0	1	0	0	0	0
	CP5g5320	Hypothetical protein C2E20_8518	#N/A	0	1	0	0	0	0	0	0	0	0	0	0
	CP6g5512	Hypothetical protein H632_c820p0	#N/A	0	1	0	0	0	0	0	0	0	0	0	0
	CP6g5910	Hypothetical protein CHLNCDRAFT_136217	#N/A	0	0	0	0	0	0	0	1	0	0	0	0
	CP6g5933	#N/A	#N/A	0	0	0	0	0	0	0	0	0	0	1	0
	CP7g6851	#N/A	#N/A	0	0	0	0	0	0	0	1	0	0	0	0
	CP7g6886	#N/A	#N/A	0	0	0	0	0	0	0	0	0	0	1	0
	CP7g6935	Hypothetical protein CHLNCDRAFT_58247	#N/A	0	0	0	0	0	1	0	0	1	0	0	0
	CP8g6558	Hypothetical protein Rsub_04400	#N/A	0	0	0	0	0	0	0	0	0	0	1	0
	CP8g6589	Hypothetical protein C2E20_6631	#N/A	0	0	0	0	0	0	0	0	0	0	1	0
	CP9g7361	Hypothetical protein CHLNCDRAFT_58882	#N/A	0	0	0	0	0	0	0	0	0	0	1	0
	CP9g7363	Unnamed protein product	#N/A	0	1	0	0	0	0	0	0	0	0	0	0
	CP9g7364	#N/A	#N/A	0	0	0	0	0	0	0	1	0	0	0	0
	CP9g7365	Hypothetical protein COO60DRAFT_269918	#N/A	0	0	0	0	0	0	0	1	0	0	0	0
	CP9g7670	Hypothetical protein DUNSADRAFT_9442	#N/A	0	0	0	0	0	0	0	1	0	0	0	0
	CP10g8606	Hypothetical protein CHLNCDRAFT_142066	#N/A	0	0	0	0	0	0	0	1	0	0	0	0
	CP16g10031	Hypothetical protein C2E21_2630	#N/A	0	0	0	0	0	0	0	0	0	0	1	0
	CP1g1289	Hypothetical protein C2E20_4561	#N/A	0	0	0	0	0	0	0	1	0	0	0	0
	CP1g1307	Hypothetical protein BU14_0146s0007	#N/A	0	0	0	0	0	0	0	0	0	0	1	0
	CP1g1308	Hypothetical protein B5S30_g3154	#N/A	0	1	0	0	0	0	0	0	0	0	0	0
	CP1g1533	hypothetical protein CHLNCDRAFT_134590	#N/A	0	0	0	0	0	0	0	0	0	0	1	0
	CP1g567	Hypothetical protein C2E21_9403]	#N/A	0	0	0	0	0	0	0	1	0	0	0	0
	CP1g568	Hypothetical protein C2E20_1361	#N/A	0	0	0	0	0	1	0	0	1	0	0	0
	CP1g731	Hypothetical protein C2E21_4752	#N/A	0	0	0	0	0	0	0	1	0	0	0	0
	CP2g2525	hypothetical protein C2E21_4424	#N/A	0	0	0	0	0	0	0	0	0	0	1	0
	CP2g2526	#N/A	#N/A	0	0	0	0	0	0	0	1	0	0	0	0
	CP3g2708	hypothetical protein CHLNCDRAFT_133495	#N/A	0	0	0	0	0	0	0	0	0	0	1	0
	CP3g2785	hypothetical protein COCSUDRAFT_41371	#N/A	0	0	0	0	0	0	0	0	0	0	0	1
	CP3g3248	Hypothetical protein SPI_06991	#N/A	0	0	0	0	0	0	0	1	0	0	0	0
	CP3g3312	Hypothetical protein Rsub_07322	#N/A	0	0	0	0	0	0	0	0	0	0	1	0
	CP3g3489	Hypothetical protein C2E21_1555	#N/A	0	0	0	0	0	0	0	0	0	0	1	0
	CP4g4226	Hypothetical protein LOC9662931 isoform X1	#N/A	0	0	0	0	0	0	0	0	0	0	1	0
	CP4g4306	Hypothetical protein CHLNCDRAFT_58916	#N/A	0	0	0	0	0	0	0	1	0	0	0	0
	CP4g4307	Hypothetical protein C2E21_4774	#N/A	0	0	0	0	0	0	1	0	1	0	0	0
	CP1g534	#N/A	#N/A	0	0	0	0	0	0	0	0	0	0	1	0
	CP3g3061	#N/A	#N/A	0	0	0	0	0	0	0	0	1	0	0	0
	CP3g3063	#N/A	#N/A	0	0	0	0	0	0	0	0	0	0	1	0
	CP3g3397	#N/A	#N/A	0	0	0	0	0	0	0	0	0	0	1	0
	CP3g3511	#N/A	#N/A	0	0	0	0	0	0	0	0	0	0	1	0
	CP3g3512	#N/A	#N/A	0	0	0	0	0	0	0	1	0	0	0	0
	CP15g9838	#N/A	#N/A	0	0	0	0	0	0	0	0	0	0	1	0
	CP1g704	#N/A	#N/A	0	0	0	0	0	0	0	0	0	0	2	0
	CP1g876	#N/A	#N/A	0	0	0	0	0	0	0	0	0	0	1	0
	CP1g877	#N/A	#N/A	0	0	0	0	0	0	0	0	0	0	1	0
	CP2g2002	#N/A	#N/A	0	0	0	0	0	0	0	2	0	0	0	0
	CP3g2905	#N/A	#N/A	0	0	0	0	0	0	0	0	0	0	1	0
	CP14g9498	UPF0603 chloroplastic	#N/A	0	0	0	0	0	0	0	1	0	0	0	0
	CP14g9693	Hypothetical protein APUTEX25_001068	K15100 solute carrier family 25 (mitochondrial citrate transporter), member 1 | (RefSeq) hypothetical protein (A)	0	0	0	0	0	0	0	0	0	1	0	0
	CP7g6887	Hypothetical protein C2E21_3461	K09955 uncharacterized protein | (RefSeq) hypothetical protein (A)	0	0	0	0	0	0	1	0	1	0	0	0
	Note: the colors indicate the type of mutations or region in gene structure.
